# Supplementary material for: A Multicenter Physician Survey Evaluating the Use of Ki-67 in Breast Cancer Management in Canada
Source: Biomedicines. 2024 Oct 28;12(11):2471. doi: 10.3390/biomedicines12112471 (PMC11592389; doi:10.3390/biomedicines12112471)
Supplement: Supplementary file 1 [file biomedicines-12-02471-s001.zip]

Archive with 1 entries (1 files):
- biomedicines-3268211-supplementary.pdf
